# Supplementary material for: Spectral Characterization of a Prototype SFA Camera for Joint Visible and NIR Acquisition
Source: Sensors (Basel). 2016 Jun 28;16(7):993. doi: 10.3390/s16070993 (PMC4969836; doi:10.3390/s16070993)
Supplement: Supplementary file 1 [file sensors-16-00993-s001.zip]

Archive with 8 entries (8 files):
- EXCEL S2_illuminantData.xls
- Figure S1_Scene1-D65-raw_8_bits-16-082-Preprocessed.tiff
- Figure S2_Scene2-D65-raw_8_bits-8-049-Preprocessed.tiff
- Figure S3_demosaiced-binaryTree-Preprocessed-Scene1-D65-raw_8_bits-16-082.tiff
- Figure S4_demosaiced-binaryTree-Preprocessed-Scene1-D65-raw_8_bits-8-049.tiff
- Figure S5_Scene1-D65-color_8_bits-16-082-Preprocessed.png
- Figure S6_Scene2-D65-color_8_bits-8-049-Preprocessed.png
- EXCEL S1_SensorSensitivities.xls
