# Supplementary material for: Spectral Characterization of a Prototype SFA Camera for Joint Visible and NIR Acquisition
Source: Sensors (Basel). 2016 Jun 28;16(7):993. doi: 10.3390/s16070993 (PMC4969836; doi:10.3390/s16070993)
Supplement: Supplementary file 1 [file sensors-16-00993-s001.zip › EXCEL S2_illuminantData.xls]

## Sheet: Feuil1
Wavelength(nm)	Illuminant A	Illuminant E	Illuminant D65 simulator	Illuminant solar	Illuminant tungsten
380	0.0498811	1	0.175377	0.431934	0.01855
390	0.0605444	1	0.343803	0.491241	0.0271558
400	0.072546	1	0.555559	0.686699	0.0348225
410	0.0859009	1	0.723372	0.646265	0.0423909
420	0.100607	1	0.841772	0.692308	0.0513234
430	0.116644	1	0.923261	0.53909	0.0605524
440	0.133976	1	0.97543	0.832039	0.0738195
450	0.152555	1	0.997221	0.96123	0.0867942
460	0.172314	1	0.993242	0.942493	0.101048
470	0.19318	1	0.991091	0.929302	0.117223
480	0.215067	1	0.970673	0.99735	0.132206
490	0.237882	1	0.945407	1	0.151109
500	0.261523	1	0.914296	0.952355	0.164883
510	0.285888	1	0.880922	0.954204	0.186196
520	0.310868	1	0.850259	0.939103	0.207674
530	0.336353	1	0.807043	0.952046	0.229113
540	0.362236	1	0.821467	0.91377	0.250911
550	0.388407	1	0.886374	0.949149	0.272124
560	0.41476	1	0.978538	0.908531	0.29463
570	0.441192	1	1	0.913215	0.319813
580	0.467605	1	0.937119	0.925789	0.346454
590	0.493903	1	0.80348	0.844983	0.372983
600	0.519998	1	0.740127	0.909332	0.391519
610	0.545805	1	0.740214	0.905202	0.416656
620	0.571246	1	0.735551	0.908469	0.443456
630	0.596249	1	0.699989	0.858235	0.464821
640	0.620748	1	0.634329	0.883876	0.488843
650	0.644683	1	0.565832	0.837894	0.515212
660	0.668	1	0.523024	0.862426	0.534501
670	0.690651	1	0.51503	0.875	0.546957
680	0.712594	1	0.547257	0.861008	0.573499
690	0.733792	1	0.584649	0.728612	0.602111
700	0.754215	1	0.59343	0.790372	0.619679
710	0.773835	1	0.581055	0.812069	0.639055
720	0.792632	1	0.531291	0.607433	0.655808
730	0.810589	1	0.483199	0.695574	0.665614
740	0.827694	1	0.435452	0.751664	0.683846
750	0.843939	1	0.403183	0.760663	0.708429
760	0.859319	1	0.374228	0.163979	0.722424
770	0.873832	1	0.346421	0.715483	0.733185
780	0.887482	1	0.331545	0.717209	0.744467
790	0.900272	1	0.318231	0.672461	0.7519
800	0.91221	1	0.316972	0.661058	0.76047
810	0.923305	1	0.306019	0.650826	0.774908
820	0.933571	1	0.305724	0.531238	0.782435
830	0.94302	1	0.314663	0.564602	0.794304
840	0.951668	1	0.317058	0.626048	0.801906
850	0.959531	1	0.334252	0.550863	0.817485
860	0.966627	1	0.328967	0.609073	0.828494
870	0.972976	1	0.349504	0.59637	0.842332
880	0.978598	1	0.351818	0.579124	0.860738
890	0.983513	1	0.373087	0.569483	0.883048
900	0.987742	1	0.387001	0.457717	0.893777
910	0.991307	1	0.399357	0.385028	0.918408
920	0.99423	1	0.408762	0.458666	0.92454
930	0.996534	1	0.415967	0.266334	0.931021
940	0.998241	1	0.418101	0.29081	0.953198
950	0.999372	1	0.414707	0.0907668	0.946284
960	0.999951	1	0.403112	0.259283	0.959098
970	1	1	0.405398	0.391155	0.962899
980	0.99954	1	0.399088	0.372707	1
990	0.998594	1	0.373799	0.45135	0.992714
1000	0.997183	1	0.378007	0.45323	0.996903
