# Supplementary material for: Spectral Characterization of a Prototype SFA Camera for Joint Visible and NIR Acquisition
Source: Sensors (Basel). 2016 Jun 28;16(7):993. doi: 10.3390/s16070993 (PMC4969836; doi:10.3390/s16070993)
Supplement: Supplementary file 1 [file sensors-16-00993-s001.zip › EXCEL S1_SensorSensitivities.xls]

## Sheet: Feuil1
380	0.0571394	0.0376895	0.0338038	0.0333154	0.0380929	0.0609614	0.171163	0.0391971
390	0.120581	0.0729532	0.0642048	0.0613888	0.0656316	0.0859068	0.192652	0.057728
400	0.123563	0.0468205	0.0366815	0.0335237	0.0337115	0.0430653	0.0957065	0.0467011
410	0.191685	0.0590404	0.0416276	0.0374824	0.0351778	0.0399951	0.064834	0.0678909
420	0.271369	0.0546416	0.0317833	0.0265808	0.0242934	0.026207	0.0372699	0.0542379
430	0.437236	0.0756581	0.0388821	0.0312917	0.0272024	0.0274486	0.0349296	0.0733057
440	0.480249	0.108347	0.0422238	0.0312397	0.0257412	0.024608	0.0307117	0.0687377
450	0.313191	0.162755	0.0441472	0.0306236	0.0241909	0.0231975	0.0263766	0.0441969
460	0.179906	0.283044	0.0618732	0.0403084	0.0323711	0.0309844	0.0333035	0.0553584
470	0.115337	0.48726	0.0732208	0.0422901	0.0326149	0.0302454	0.0325684	0.0856605
480	0.0490459	0.545496	0.0533708	0.0228911	0.0186689	0.0174593	0.0169002	0.0734776
490	0.0317814	0.370779	0.0707522	0.0184752	0.0142768	0.0135771	0.0132272	0.0373115
500	0.0264505	0.19466	0.151835	0.0222725	0.0149187	0.0129351	0.0118379	0.0271152
510	0.0163608	0.106119	0.239216	0.0191295	0.0104221	0.00942672	0.00878266	0.0202838
520	0.0100093	0.0446799	0.428334	0.037029	0.0092388	0.00749689	0.00674653	0.0268321
530	0.00966126	0.026055	0.445454	0.0778547	0.0116876	0.00790064	0.00606804	0.0483008
540	0.00999665	0.0206272	0.236332	0.121387	0.0155843	0.00862558	0.00578012	0.0806212
550	0.0170215	0.0239114	0.122734	0.264809	0.0281516	0.016353	0.0121208	0.106168
560	0.0106121	0.0140118	0.0612055	0.564164	0.0312755	0.0125072	0.00698885	0.146065
570	0.00900146	0.0109269	0.0402514	0.682855	0.0462351	0.0136337	0.00774971	0.144558
580	0.00947523	0.0100821	0.0259648	0.281549	0.0623549	0.0131833	0.00701854	0.120294
590	0.0133784	0.0136832	0.0251063	0.12603	0.121882	0.0199805	0.010113	0.173416
600	0.0130291	0.0131816	0.0227143	0.0663391	0.242868	0.0202387	0.00849734	0.176497
610	0.0157435	0.0163945	0.0244811	0.0445272	0.645912	0.0260018	0.00836888	0.112376
620	0.0205939	0.0216814	0.0289529	0.0394259	0.580967	0.0467515	0.013724	0.103098
630	0.0184406	0.0200138	0.0259389	0.0317058	0.222466	0.065032	0.0132713	0.117281
640	0.019729	0.0204377	0.0252161	0.0270795	0.0945867	0.130979	0.0160575	0.144745
650	0.0249986	0.0246128	0.0295475	0.0297539	0.0523927	0.311462	0.0204765	0.178491
660	0.0358119	0.0338011	0.0379017	0.0372674	0.031785	0.680256	0.0268427	0.197662
670	0.0358671	0.0344946	0.0387811	0.0355637	0.0251457	0.452109	0.0407039	0.202616
680	0.0325705	0.0323827	0.0368867	0.0320767	0.0225863	0.164622	0.072857	0.215802
690	0.0369712	0.0370239	0.0416248	0.0363381	0.0229497	0.0839273	0.115417	0.251739
700	0.0454853	0.0456111	0.050552	0.0434233	0.0224417	0.04931	0.284966	0.298025
710	0.0544624	0.0564599	0.0626237	0.0531676	0.0217581	0.0370723	0.574366	0.376507
720	0.0537737	0.0539069	0.0600596	0.0510816	0.0211046	0.0322256	0.356905	0.513542
730	0.0505049	0.0482697	0.0552649	0.0467085	0.0189004	0.0259456	0.119331	0.496013
740	0.0425872	0.0385279	0.0454433	0.0389548	0.0118872	0.0166145	0.044882	0.388307
750	0.0503792	0.0457788	0.0520699	0.0462866	0.0180883	0.0212752	0.0271576	0.388105
760	0.0570729	0.0524277	0.0582256	0.0527388	0.0203672	0.0234666	0.0214303	0.445594
770	0.0556859	0.049915	0.0557193	0.0510362	0.0150266	0.0170232	0.00732364	0.475649
780	0.0656529	0.0575974	0.0633809	0.0601987	0.0228847	0.0244911	0.0116305	0.486827
790	0.0602984	0.0525647	0.057989	0.0559843	0.016741	0.0180519	0.00487412	0.501998
800	0.0684037	0.0600297	0.0661689	0.0633563	0.0193332	0.0204889	0.0035823	0.589665
810	0.0708664	0.0620841	0.068963	0.0656002	0.0199201	0.0209855	0.00314333	0.63191
820	0.074602	0.063862	0.0715528	0.0670035	0.0235444	0.0244016	0.00548528	0.684825
830	0.0769316	0.0653432	0.0732283	0.0688099	0.0250502	0.0257952	0.00595735	0.780377
840	0.08165	0.0696294	0.0778822	0.0740933	0.0267887	0.027461	0.00579278	0.906421
850	0.0861054	0.0746974	0.0824038	0.0794125	0.0283179	0.0290405	0.00537604	1
860	0.0811626	0.069332	0.0768857	0.0745888	0.0261859	0.0270497	0.00445323	0.943392
870	0.065344	0.0557505	0.0614513	0.0613842	0.0182216	0.0186855	0.00240429	0.805079
880	0.0714114	0.0606214	0.0666749	0.0665161	0.0245558	0.0249701	0.00574626	0.788338
890	0.0746172	0.0626165	0.0686515	0.0681555	0.0238161	0.0243256	0.00328965	0.839531
900	0.0850381	0.072005	0.0787551	0.077779	0.0281818	0.028846	0.00449018	0.921662
910	0.086132	0.0722974	0.0795909	0.0787895	0.0278826	0.0285421	0.00387216	0.923687
920	0.0762075	0.0636603	0.0704132	0.0698359	0.0246413	0.0252304	0.00372078	0.810312
930	0.0636567	0.0529152	0.05916	0.0581398	0.0195408	0.0201186	0.0021179	0.681959
940	0.0576489	0.0478531	0.054085	0.0526876	0.0179034	0.0184522	0.00242449	0.614501
950	0.0550841	0.0464431	0.0521843	0.0504617	0.0175639	0.018098	0.00234095	0.58379
960	0.0528074	0.0449981	0.0502398	0.0489813	0.0172358	0.0177353	0.00228651	0.543816
970	0.0467239	0.0394024	0.0438789	0.0433724	0.0156394	0.0161346	0.00269108	0.465804
980	0.0345036	0.0287031	0.0320996	0.0321851	0.0102549	0.0106509	0.000911547	0.363137
990	0.0274079	0.0228528	0.0254472	0.0258945	0.0078437	0.00816113	0.000700861	0.297097
1000	0.0226283	0.0186214	0.0210323	0.021596	0.00605427	0.00632977	0.000587505	0.252867
1010	0.0186553	0.0153468	0.016978	0.0175128	0.00475515	0.00498466	0.000797389	0.212968
1020	0.0189083	0.0156739	0.0171173	0.0173493	0.00636446	0.00656888	0.00148531	0.187954
1030	0.0148998	0.0121505	0.0133207	0.0135839	0.00428025	0.0044418	0.000756064	0.156593
1040	0.011315	0.00912073	0.00991442	0.0102913	0.0029475	0.00309105	0.000613	0.123042
1050	0.00799302	0.00638219	0.00677739	0.00714677	0.00178788	0.00185901	0.000534309	0.092195
1060	0.00541915	0.00419666	0.00470573	0.00498186	0.00120844	0.00123304	0.000485485	0.0632666
1070	0.00365285	0.00298887	0.0032879	0.00349776	0.000873349	0.000877711	0.000455092	0.0471662
1080	0.0026183	0.00213057	0.00232193	0.00246008	0.000670676	0.000693545	0.000430782	0.0358207
1090	0.00214809	0.00171776	0.00192709	0.00201917	0.000635175	0.000634725	0.000414615	0.0291129
1100	0.00180066	0.00143689	0.00158344	0.00165541	0.000574928	0.000587935	0.000400195	0.0254278
